# Supplementary material for: TRPS1 modulates chromatin accessibility to regulate estrogen receptor alpha (ER) binding and ER target gene expression in luminal breast cancer cells
Source: PLoS Genet. 2024 Feb 20;20(2):e1011159. doi: 10.1371/journal.pgen.1011159 (PMC10906895; doi:10.1371/journal.pgen.1011159)
Supplement: S1 Table — (TXT) [file pgen.1011159.s013.txt]

chr1	845626	846027
chr1	22472568	22472969
chr1	26914055	26914456
chr1	31880156	31880557
chr1	41514366	41514767
chr1	43874547	43874948
chr1	45443709	45444110
chr1	46719776	46720177
chr1	46798031	46798432
chr1	64948150	64948551
chr1	70890457	70890858
chr1	85822572	85822973
chr1	92933493	92933894
chr1	107765517	107765918
chr1	109138257	109138658
chr1	109181211	109181612
chr1	109725150	109725551
chr1	109725471	109725872
chr1	119779941	119780342
chr1	145708100	145708501
chr1	154193812	154194213
chr1	159916278	159916679
chr1	160911450	160911851
chr1	162191427	162191828
chr1	166840630	166841031
chr1	167926522	167926923
chr1	172525498	172525899
chr1	182141000	182141401
chr1	182181232	182181633
chr1	183339748	183340149
chr1	193952067	193952468
chr1	199202337	199202738
chr1	204417572	204417973
chr1	206336219	206336620
chr1	207746354	207746755
chr1	209382849	209383250
chr1	209383868	209384269
chr1	211104836	211105237
chr1	214440567	214440968
chr1	215265407	215265808
chr1	215500484	215500885
chr1	215503001	215503402
chr1	215570350	215570751
chr1	217516291	217516692
chr1	218377270	218377671
chr1	218390644	218391045
chr1	221669542	221669943
chr1	225694122	225694523
chr1	225924153	225924554
chr1	233636038	233636439
chr1	234874537	234874938
chr1	235295941	235296342
chr1	236507314	236507715
chr10	9227983	9228384
chr10	14578527	14578928
chr10	25279501	25279902
chr10	25297459	25297860
chr10	27541788	27542189
chr10	29149979	29150380
chr10	47462628	47463029
chr10	48541073	48541474
chr10	52682768	52683169
chr10	60989342	60989743
chr10	60996327	60996728
chr10	61075691	61076092
chr10	73586631	73587032
chr10	73871934	73872335
chr10	80963261	80963662
chr10	81108520	81108921
chr10	85642341	85642742
chr10	87842280	87842681
chr10	93440647	93441048
chr10	102769381	102769782
chr10	102769752	102770153
chr10	110857589	110857990
chr10	110858321	110858722
chr10	114648350	114648751
chr11	7612141	7612542
chr11	16154643	16155044
chr11	30713009	30713410
chr11	34583809	34584210
chr11	34633654	34634055
chr11	34665058	34665459
chr11	34749953	34750354
chr11	34750234	34750635
chr11	35593169	35593570
chr11	35873656	35874057
chr11	44066201	44066602
chr11	59706867	59707268
chr11	61152944	61153345
chr11	61174291	61174692
chr11	82680157	82680558
chr11	82791778	82792179
chr11	83007926	83008327
chr11	85828248	85828649
chr11	90892077	90892478
chr11	100861259	100861660
chr11	103914017	103914418
chr11	111327881	111328282
chr11	116295340	116295741
chr11	121268497	121268898
chr11	123082991	123083392
chr11	125123594	125123995
chr11	125514258	125514659
chr12	513449	513850
chr12	14843379	14843780
chr12	14886318	14886719
chr12	15213262	15213663
chr12	22415719	22416120
chr12	23235327	23235728
chr12	33012208	33012609
chr12	45296154	45296555
chr12	46164180	46164581
chr12	46455748	46456149
chr12	46493758	46494159
chr12	47768413	47768814
chr12	48021716	48022117
chr12	53867611	53868012
chr12	69416343	69416744
chr12	69468329	69468730
chr12	75721747	75722148
chr12	75784606	75785007
chr12	75990331	75990732
chr12	89770361	89770762
chr12	104219373	104219774
chr12	104219934	104220335
chr12	116287841	116288242
chr12	116385735	116386136
chr12	116919390	116919791
chr12	119716515	119716916
chr13	25659169	25659570
chr13	40993976	40994377
chr13	51997965	51998366
chr13	54465471	54465872
chr14	24392304	24392705
chr14	31229692	31230093
chr14	34081795	34082196
chr14	34113151	34113552
chr14	61526859	61527260
chr14	62692191	62692592
chr14	67962336	67962737
chr14	67977319	67977720
chr14	68140248	68140649
chr14	68164783	68165184
chr14	68167319	68167720
chr14	68168431	68168832
chr14	68172087	68172488
chr14	68173233	68173634
chr14	68458989	68459390
chr14	68479259	68479660
chr14	77645535	77645936
chr14	81537189	81537590
chr14	83816781	83817182
chr14	90720325	90720726
chr14	94337408	94337809
chr14	102508423	102508824
chr15	38593414	38593815
chr15	38708629	38709030
chr15	38941512	38941913
chr15	38991638	38992039
chr15	39628069	39628470
chr15	39720987	39721388
chr15	47333701	47334102
chr15	76311317	76311718
chr15	92741185	92741586
chr15	92869639	92870040
chr15	92869841	92870242
chr16	2846651	2847052
chr16	5636419	5636820
chr16	19697976	19698377
chr16	29783405	29783806
chr16	53732477	53732878
chr16	53792608	53793009
chr16	57292608	57293009
chr16	70614602	70615003
chr16	71597398	71597799
chr16	83954460	83954861
chr16	84475573	84475974
chr16	89658575	89658976
chr17	3667288	3667689
chr17	18987887	18988288
chr17	32142997	32143398
chr17	43435961	43436362
chr17	57948529	57948930
chr17	59837580	59837981
chr17	68325905	68326306
chr17	72126539	72126940
chr17	72151635	72152036
chr18	22839414	22839815
chr18	22846771	22847172
chr18	22848633	22849034
chr18	35936920	35937321
chr18	45359283	45359684
chr18	45839387	45839788
chr18	58088734	58089135
chr18	58097420	58097821
chr19	43120448	43120849
chr19	46901637	46902038
chr19	46903309	46903710
chr19	51804820	51805221
chr19	51807255	51807656
chr19	51810233	51810634
chr19	51960604	51961005
chr19	51977348	51977749
chr19	51980111	51980512
chr19	51980938	51981339
chr19	52070374	52070775
chr2	72757204	72757605
chr2	108594972	108595373
chr2	143365165	143365566
chr2	143365277	143365678
chr2	152165346	152165747
chr2	156933878	156934279
chr2	158497002	158497403
chr2	158497458	158497859
chr2	188630265	188630666
chr2	189483984	189484385
chr2	211247751	211248152
chr2	211373174	211373575
chr2	211396802	211397203
chr2	211408447	211408848
chr2	211422385	211422786
chr2	211432195	211432596
chr2	211435315	211435716
chr2	211477948	211478349
chr2	215274851	215275252
chr2	217147821	217148222
chr2	217289843	217290244
chr2	225274722	225275123
chr2	225275326	225275727
chr2	226115775	226116176
chr2	226137107	226137508
chr2	226159761	226160162
chr2	226378759	226379160
chr20	14712304	14712705
chr20	15005241	15005642
chr20	19275314	19275715
chr20	46684354	46684755
chr20	50678143	50678544
chr20	50678381	50678782
chr20	50689830	50690231
chr20	50707514	50707915
chr20	53786090	53786491
chr21	14302897	14303298
chr21	21007565	21007966
chr21	21030330	21030731
chr21	21045760	21046161
chr21	26148996	26149397
chr21	29385009	29385410
chr21	36235116	36235517
chr21	39523416	39523817
chr21	42955663	42956064
chr21	45073411	45073812
chr22	24532007	24532408
chr22	28315999	28316400
chr22	29907750	29908151
chr22	37189163	37189564
chr22	37190286	37190687
chr22	37197060	37197461
chr22	37197656	37198057
chr22	45688802	45689203
chr3	3700190	3700591
chr3	4063921	4064322
chr3	9149502	9149903
chr3	14885330	14885731
chr3	15387161	15387562
chr3	18755041	18755442
chr3	18843963	18844364
chr3	25725312	25725713
chr3	34382926	34383327
chr3	64613122	64613523
chr3	65953379	65953780
chr3	66442274	66442675
chr3	71208619	71209020
chr3	77179834	77180235
chr3	78258736	78259137
chr3	94961683	94962084
chr3	103393806	103394207
chr3	107956504	107956905
chr3	107981610	107982011
chr3	108006234	108006635
chr3	111781796	111782197
chr3	112059472	112059873
chr3	112091152	112091553
chr3	113686071	113686472
chr3	120661969	120662370
chr3	121834937	121835338
chr3	123068993	123069394
chr3	129694244	129694645
chr3	133455966	133456367
chr3	149386882	149387283
chr3	149507687	149508088
chr3	156812492	156812893
chr3	161405363	161405764
chr3	165548230	165548631
chr3	165852762	165853163
chr3	169389528	169389929
chr3	174436418	174436819
chr3	174859780	174860181
chr3	175295691	175296092
chr3	176760055	176760456
chr3	176850530	176850931
chr3	177596290	177596691
chr3	177622642	177623043
chr3	179991073	179991474
chr3	188061125	188061526
chr3	188282876	188283277
chr3	189188465	189188866
chr3	189458485	189458886
chr3	190230144	190230545
chr3	190265727	190266128
chr3	190344967	190345368
chr3	190644023	190644424
chr3	192928644	192929045
chr3	193782301	193782702
chr3	193834502	193834903
chr3	193836939	193837340
chr3	193872282	193872683
chr3	193879515	193879916
chr3	193910907	193911308
chr3	193921162	193921563
chr3	193921407	193921808
chr4	37441626	37442027
chr4	37469386	37469787
chr4	37469685	37470086
chr4	56874194	56874595
chr4	70197886	70198287
chr4	76768032	76768433
chr4	77146529	77146930
chr4	79652262	79652663
chr4	105594127	105594528
chr4	117338662	117339063
chr4	124887683	124888084
chr4	138935431	138935832
chr4	142695921	142696322
chr4	181962247	181962648
chr4	186677071	186677472
chr4	186684859	186685260
chr4	186798941	186799342
chr4	186808354	186808755
chr5	17114226	17114627
chr5	34866835	34867236
chr5	35371898	35372299
chr5	35416577	35416978
chr5	36442380	36442781
chr5	36462262	36462663
chr5	36502617	36503018
chr5	38672375	38672776
chr5	42621701	42622102
chr5	43409725	43410126
chr5	53959733	53960134
chr5	58127157	58127558
chr5	58188211	58188612
chr5	68593198	68593599
chr5	84435758	84436159
chr5	86749852	86750253
chr5	95728553	95728954
chr5	99438642	99439043
chr5	103450474	103450875
chr5	109946044	109946445
chr5	117590430	117590831
chr5	125043742	125044143
chr5	131258761	131259162
chr5	138528221	138528622
chr5	148011748	148012149
chr5	148165270	148165671
chr5	154294465	154294866
chr5	173455077	173455478
chr5	173512678	173513079
chr6	7561305	7561706
chr6	11434701	11435102
chr6	12331945	12332346
chr6	12343706	12344107
chr6	12348654	12349055
chr6	12416753	12417154
chr6	12484599	12485000
chr6	12598908	12599309
chr6	18368722	18369123
chr6	21220280	21220681
chr6	49703473	49703874
chr6	70312131	70312532
chr6	72954013	72954414
chr6	72969643	72970044
chr6	113352137	113352538
chr6	121885358	121885759
chr6	122459176	122459577
chr6	125197797	125198198
chr6	139588055	139588456
chr6	139588227	139588628
chr6	151399611	151400012
chr6	151617490	151617891
chr6	151661489	151661890
chr6	151682975	151683376
chr7	5357925	5358326
chr7	7416265	7416666
chr7	14638423	14638824
chr7	16906585	16906986
chr7	16906906	16907307
chr7	16915410	16915811
chr7	26665005	26665406
chr7	34070829	34071230
chr7	34147022	34147423
chr7	34148874	34149275
chr7	40733123	40733524
chr7	44180671	44181072
chr7	46932717	46933118
chr7	48866173	48866574
chr7	56196237	56196638
chr7	72829200	72829601
chr7	73828197	73828598
chr7	82699849	82700250
chr7	84022658	84023059
chr7	84529365	84529766
chr7	88279331	88279732
chr7	93894392	93894793
chr7	93895002	93895403
chr7	93896422	93896823
chr7	93914468	93914869
chr7	130489090	130489491
chr8	8418704	8419105
chr8	8467127	8467528
chr8	17780806	17781207
chr8	30019690	30020091
chr8	37135580	37135981
chr8	38785373	38785774
chr8	40443002	40443403
chr8	40485090	40485491
chr8	53843100	53843501
chr8	66082350	66082751
chr8	80809981	80810382
chr8	89805136	89805537
chr8	96878516	96878917
chr8	96928416	96928817
chr8	97010403	97010804
chr8	97311931	97312332
chr8	100681267	100681668
chr8	107671669	107672070
chr8	115670910	115671311
chr8	115693547	115693948
chr8	115778243	115778644
chr8	115835155	115835556
chr8	115897229	115897630
chr8	116117047	116117448
chr8	116324741	116325142
chr8	120985479	120985880
chr8	127215253	127215654
chr8	128139782	128140183
chr8	128176836	128177237
chr8	128271551	128271952
chr8	133249727	133250128
chr8	142993333	142993734
chr9	12713920	12714321
chr9	12720572	12720973
chr9	13065717	13066118
chr9	13076660	13077061
chr9	13492185	13492586
chr9	23464268	23464669
chr9	36190605	36191006
chr9	82934956	82935357
chr9	111728653	111729054
chr9	112033607	112034008
chr9	115944156	115944557
chr9	120571866	120572267
chrX	10007830	10008231
chrX	10051903	10052304
chrX	10582078	10582479
chrX	12994245	12994646
chrX	15598009	15598410
chrX	29316527	29316928
chrX	74179454	74179855
chrX	79411151	79411552
chrX	79411456	79411857
