# Supplementary material for: TRPS1 modulates chromatin accessibility to regulate estrogen receptor alpha (ER) binding and ER target gene expression in luminal breast cancer cells
Source: PLoS Genet. 2024 Feb 20;20(2):e1011159. doi: 10.1371/journal.pgen.1011159 (PMC10906895; doi:10.1371/journal.pgen.1011159)
Supplement: S2 Table — (TXT) [file pgen.1011159.s014.txt]

chr1	40029559	40029960
chr1	164590685	164591086
chr10	77857252	77857653
chr11	12269052	12269453
chr11	69515207	69515608
chr11	126365370	126365771
chr11	126368470	126368871
chr12	54358124	54358525
chr13	25600097	25600498
chr14	76914660	76915061
chr14	76957472	76957873
chr16	75053763	75054164
chr16	85353809	85354210
chr16	85437341	85437742
chr16	85475205	85475606
chr16	85491964	85492365
chr17	19943611	19944012
chr17	38267151	38267552
chr17	41539134	41539535
chr17	57927317	57927718
chr18	70288491	70288892
chr19	1170306	1170707
chr19	2524932	2525333
chr19	2527305	2527706
chr22	25400927	25401328
chr22	29220240	29220641
chr3	129623564	129623965
chr4	169219426	169219827
chr5	134107242	134107643
chr5	176609972	176610373
chr6	33988203	33988604
chr6	34553142	34553543
chr6	146434354	146434755
chr7	5417770	5418171
chr8	101437028	101437429
chr9	135392532	135392933
