# Supplementary material for: TRPS1 modulates chromatin accessibility to regulate estrogen receptor alpha (ER) binding and ER target gene expression in luminal breast cancer cells
Source: PLoS Genet. 2024 Feb 20;20(2):e1011159. doi: 10.1371/journal.pgen.1011159 (PMC10906895; doi:10.1371/journal.pgen.1011159)
Supplement: S3 Table — Results generated using AME [79]. (CSV) [file pgen.1011159.s015.csv]

rank	motif_ID	consensus	percentTP	percentFP	adj_p-value
1	Pax8-Homer	GYCAYGCHTGRCTGV	30.56	0.00	2.18e-3
2	Etv2-Homer	NNRYTTCCKGNN	41.67	5.56	1.05e-2
3	RORB-Jaspar	AWWTRGGTCAH	30.56	2.78	1.77e-2
4	Nr2f2-Secondary-Uniprobe	CKMKCSGGGTCAVBNH	22.22	0.00	2.00e-2
5	ERG-Homer	ACAGGAAGTR	36.11	5.56	2.46e-2
6	EKLF-Homer	NWGGGTGTGGCY	22.22	0.00	3.24e-2
7	Ascl1-Homer	NNVVCAGCTGBN	66.67	27.78	3.79e-2
8	Rara-Secondary-Uniprobe	MKMGYSGGGTCAMKBN	19.44	0.00	5.52e-2
9	RUNX1-Jaspar	BBYTGTGGTTT	50.00	16.67	6.26e-2
