# Supplementary material for: TRPS1 modulates chromatin accessibility to regulate estrogen receptor alpha (ER) binding and ER target gene expression in luminal breast cancer cells
Source: PLoS Genet. 2024 Feb 20;20(2):e1011159. doi: 10.1371/journal.pgen.1011159 (PMC10906895; doi:10.1371/journal.pgen.1011159)
Supplement: S4 Table — Results generated using AME [79]. (CSV) [file pgen.1011159.s016.csv]

rank	motif_ID	consensus	percentTP	percentFP	adj_p-value
1	GATA5-Jaspar	WGATAASR	69.70	8.47	2.95e-88
2	GATA3-Jaspar	WGATAASR	62.29	6.99	6.34e-76
3	GATA3-Homer	AGATAASR	66.10	9.96	8.55e-74
4	TRPS1-Homer	AGATAAVANN	61.86	8.05	6.96e-71
5	GATA2-Jaspar	NBCTTATCTNH	54.45	5.30	1.76e-65
6	Gata6-Homer	BCTTATCWNN	56.78	6.99	9.67e-64
7	Gata4-Homer	NBWGATAAGV	54.24	6.57	4.83e-60
8	GATA6-Jaspar	NDNAGATAAGADD	48.52	5.08	2.20e-54
9	Gata2-Homer	BBCTTATCTS	46.19	4.24	2.54e-53
10	Gata6-Secondary-Uniprobe	WHNVDWGATAAGADTHN	45.13	3.81	4.37e-53
11	Gata1-Jaspar	TYCTTATCTSY	41.95	3.18	7.08e-50
12	Gata1-Homer	SAGATAAGVV	38.56	3.18	9.24e-44
13	Gata5-Secondary-Uniprobe	HWWRCTGATAAGRRNAN	40.47	4.66	2.71e-41
14	Gata4-Jaspar	YCTTATCTSHB	40.47	5.08	9.06e-40
15	Gata3-Secondary-Uniprobe	BDWDDAKAGATAAGARWTDARD	31.99	2.75	2.39e-34
16	TEAD3-Jaspar	RCATTCCW	39.83	11.02	7.01e-23
17	Mtf1-Secondary-Uniprobe	ANATAWGAAAWADV	49.79	18.86	1.19e-21
18	FOXP3-Jaspar	RTAAACA	48.94	18.22	1.31e-21
19	Arid3a-Secondary-Uniprobe	NNVVRTATCRDRWHD	29.87	5.93	5.62e-21
20	FOXK1-Homer	NNNTGTTTAY	47.46	17.58	9.71e-21
21	TEAD4-Jaspar	NRCATTCCWN	41.53	13.77	9.84e-20
22	HLTF-Jaspar	NHMCWTDKNN	52.54	22.46	1.75e-19
23	TEAD1-Jaspar	YRCATTCCWH	40.04	13.35	1.34e-18
24	FOXD2-Jaspar	GTAAACA	49.15	20.55	3.63e-18
25	FOXB1-Jaspar	WATGTAAATAT	31.78	9.11	2.21e-16
26	TEAD4-Homer	SSWGGAATGY	47.67	20.76	4.13e-16
27	Glis2-Secondary-Uniprobe	HDTATTAWTAAAGV	23.73	4.87	1.57e-15
28	FOXM1-Homer	TRTTTRCYYW	47.03	20.97	4.30e-15
29	Arid3a-Jaspar	ATYAAA	30.08	8.90	8.85e-15
30	FOXL1-Jaspar	RTAAACA	42.16	17.37	9.78e-15
31	Prop1-Homer	NTAATBNVATTA	27.97	7.63	9.94e-15
32	FOXC1-Jaspar	WAWGTAAAYAW	34.53	12.08	2.36e-14
33	TEAD2-Jaspar	NYACATTCCWNNS	38.56	15.25	7.03e-14
34	Sox5-Secondary-Uniprobe	NHDCATMATTDASNN	27.33	7.84	1.43e-13
35	FoxD3-Homer	TGTTTAYTTWGC	36.65	14.19	2.42e-13
36	Foxj2-Jaspar	RTAAACAA	31.57	10.81	3.93e-13
37	TEAD3-Homer	YRCATTCCAG	27.54	8.26	5.35e-13
38	Hoxa11-Homer	TTTTATDRCH	29.03	9.32	8.93e-13
39	NR2F2-Jaspar	NAAAGGTCANR	24.79	6.78	1.40e-12
40	FOXC2-Jaspar	WAWGTAAACAWW	36.65	14.83	1.88e-12
41	Zfp128-Secondary-Uniprobe	NGTATAYDTATAMN	20.55	4.66	4.07e-12
42	Barx1-Homer	AAACMATTAN	26.48	8.47	1.80e-11
43	FOXA1-Homer	WAWGTAAACA	31.99	12.29	2.98e-11
44	Hoxd11-Homer	NSYMATAAAA	30.08	11.23	6.99e-11
45	TEAD2-Homer	SCWGGAATGY	29.45	10.81	7.23e-11
46	Fox:Ebox-Homer	NNNVCWGWGYAAACAVN	36.44	15.89	8.97e-11
47	GSC-Homer	RGGATTAR	24.79	7.84	9.75e-11
48	Pitx1-Jaspar	YTAATCCH	24.36	7.63	1.19e-10
49	FOXO4-Jaspar	GTAAACA	33.05	13.56	1.61e-10
