# Supplementary material for: TRPS1 modulates chromatin accessibility to regulate estrogen receptor alpha (ER) binding and ER target gene expression in luminal breast cancer cells
Source: PLoS Genet. 2024 Feb 20;20(2):e1011159. doi: 10.1371/journal.pgen.1011159 (PMC10906895; doi:10.1371/journal.pgen.1011159)
Supplement: S5 Table — (TXT) [file pgen.1011159.s017.txt]

ABCA12
ABCA4
ABCB4
ACACA
ACER2
ACLY
ACSL1
ACSS2
ADAM9
ADCY10
AHR
ALCAM
AMN1
ANGPT1
ANK2
ANKFN1
ANKRD22
APBB2
ARHGAP15
ARHGAP18
ART4
ASPM
ATF2
ATP7B
B4GALNT3
BACH1
BATF
BCAS1
BCHE
BICD1
C1QTNF6
C3orf52
CALCR
CAP2
CARD18
CCDC15
CCNG2
CD46
CD47
CDH10
CDH18
CEP63
CLCN6
CLSTN2
CPQ
CREB3L2
CRIM1
CTIF
CTNND1
CYP4B1
CYP51A1
DCAF6
DHCR24
DHCR7
DIAPH1
DLEU1
DLG2
DNM3
DST
EFNA1
ELAPOR1
ELAPOR2
ELAVL2
ELF5
ELOVL5
EMCN
ENPP3
EPB41L5
EPHA8
ERMP1
FAM107B
FAM117A
FBXW11
FREM2
FRS2
FRY
FUT9
FYB2
FYCO1
GABRG2
GALNT10
GNG11
GNGT1
GRAMD1C
GRAMD2B
GREM2
GSTM3
GSTM5
GTF2E1
H2BC8
H2BU1
HFM1
HGD
HMGCR
HMGCS1
HSPA13
HSPB11
IBTK
IDH1
IDI1
IFT57
IKZF2
INPP4B
INSIG1
IRS1
JADE3
KCNH5
KCTD3
KIAA1217
KIF16B
KLHL13
KLHL24
KRBOX1
LAMA3
LASP1
LDLR
LGALS3
LIMA1
LINC00862
LINC01202
LINC01399
LINC01414
LINC01619
LINC01768
LINC01807
LINC02315
LINC02422
LINC02568
LINC02694
LINC02864
LNC-LBCS
LPIN1
LSS
MACC1
MAGI1
MAGI1-IT1
MAN1A1
MAP2K6
MBNL2
MECOM
MFSD4B
MGST1
MIR181A1HG
MIR181A2HG
MIR4300HG
MIR99AHG
MMAB
MSMO1
MVK
MYLK-AS1
MYOF
NAALADL2
NCAM2
NEDD4L
NME7
NOL4
NPC1
P2RX7
PATJ
PCDH7
PCDHA10
PCDHA5
PCDHA6
PCDHA7
PCDHA8
PCDHA9
PDCD4
PDE1C
PDE4B
PDZK1P1
PEDS1
PFKFB1
PHACTR1
PHTF2
PIR
PKP2
PLK2
PPP1R12A
RAB27B
RASGRP1
RBBP8
RDH11
RERG
RESF1
RHOBTB1
RHOBTB3
RHOH
RNF152
RNF43
ROCK1
RTL10
S100A10
SATB1-AS1
SC5D
SCD
SEL1L
SH3BP5-AS1
SLC38A2
SLC44A1
SLC44A5
SLC9A7
SNX25
SORBS2
SPPL3
SQLE
SREBF2
STARD4
STK3
STS
SUMF1
SYT1
TBILA
TESK2
THEM4
TLK2P2
TMEM135
TP63
TPD52L1
TRPS1
TTC13
TXNRD1
UMAD1
UTRN
VCAN
WWC3
XG
ZBTB25
ZBTB40
ZNF385B
ZNF577
ZNF608
ZNF613
ZNF692
ZNF704
ZNF850
ZNF91
