# Supplementary material for: TRPS1 modulates chromatin accessibility to regulate estrogen receptor alpha (ER) binding and ER target gene expression in luminal breast cancer cells
Source: PLoS Genet. 2024 Feb 20;20(2):e1011159. doi: 10.1371/journal.pgen.1011159 (PMC10906895; doi:10.1371/journal.pgen.1011159)
Supplement: S6 Table — (TXT) [file pgen.1011159.s018.txt]

ABCA13
ABCC13
ADCY2
AFF3
AGBL3
AGXT2
AKR1E2
ARHGEF38
ARMCX4
ARSG
ARSJ
ASAP1
ATP8A2
BFSP2
BMPER
BORCS7-ASMT
BUD23
C4orf19
CASP8AP2
CCDC14
CDC6
CDYL2
CENPU
CHAF1B
CHD2
CHEK1
CLRN1-AS1
COPA
CSMD2
CTPS1
DERA
DISC1FP1
DOCK1
DSCAM
EHF
EIF2S2
ELAC2
ENOX1
EP400P1
EPC2
FAM111B
FAM234B
FARSB
FLG-AS1
FNDC3B
FPR1
FSIP1
FTO
GARS1
GINS4
GPC6
GPR158
H2AC12
HELLS
HNRNPA1
HSD17B12
HSPA5
ITPR1
KCNK2
KNTC1
LINC00536
LINC00578
LINC00836
LINC01117
LINC01208
LINC01234
LINC01322
LINC01618
LINC01687
LINC02109
LINC02147
LINC02649
LNCOC1
LURAP1L-AS1
MCC
MCM2
MCM3
MCM4
MCM6
MED13L
MELTF
MGP
MRPS25
MSH6
MYBL2
MYC
NASP
NNMT
NPM1
NUP58
P2RY10
PCCB
PCLAF
PCNA
PKN2-AS1
PLSCR1
POLE2
POLR3B
PRKDC
PTP4A1
PUS1
RAD51B
RFC3
RFWD3
RFX3-AS1
RMST
RN7SL674P
RNA5S9
RNA5SP145
RNA5SP429
ROBO2
RPL22L1
RPN2
RPS9
RPSA
RRP15
SAMD4A
SDC2
SKAP2
SKIL
SLC13A3
SLF2
SNORA63
SRSF6
STMN1
TPRG1
TRA2B
TYRP1
UBE4A
UHRF1
WDHD1
YARS1
ZBTB16
ZC2HC1B
ZNF100
ZNF195
ZNF26
ZNF350-AS1
ZNF432
ZNF532
ZNF616
ZNF783
ZNF841
ZNF876P
ZSCAN31
