# Supplementary material for: TRPS1 modulates chromatin accessibility to regulate estrogen receptor alpha (ER) binding and ER target gene expression in luminal breast cancer cells
Source: PLoS Genet. 2024 Feb 20;20(2):e1011159. doi: 10.1371/journal.pgen.1011159 (PMC10906895; doi:10.1371/journal.pgen.1011159)
Supplement: S7 Table — (TXT) [file pgen.1011159.s019.txt]

ABCA3
ABCC11
ABCC12
ABCC3
ABCG1
ABTB2
ACOX2
ADARB2
ADIRF
AMZ1
ANO1
ARHGEF10L
ATG4D
ATP10A
ATP2A3
AUTS2
BCOR
BDKRB2
C16orf74
CACNA1H
CACNG4
CADM1
CAMK2N1
CAPN5
CBFA2T3
CCDC85A
CCDC88C
CCND1
CCNE2
CDC42BPA
CDIP1
CEACAM16-AS1
CELSR1
CELSR2
CITED2
CLSPN
CMTM7
CPAMD8
CPE
CPNE7
CUX2
DAPK2
DENND3
DGKH
DLG5
DNAH17
DNMT3A
DOCK10
DOK7
DSCAML1
DTL
DUSP15
EBF4
ECE1
EEF1A2
EFNA5
EMID1
EPHA4
EPHB3
FARP1
FGFR1
FGFRL1
FHL2
FLJ12825
FLT4
FMN1
GALNT18
GALNT6
GCOM1
GINS2
GLI3
GPC1
GRHL2
GRIK3
GRIK4
GSE1
H2AX
HACD1
HEG1
HR
IER3
IFITM10
INF2
ITPK1
ITPRIPL2
JAK1
JUN
KCNB1
KCNH1
KCNK5
KCNMA1
KCNQ1
KCTD15
KDM7A
KLF12
KRT23
KRT7
KRT86
KRTAP5-AS1
KYNU
LARGE1
LCMT1
LDLRAD4
LEF1
LINC02593
LPAR1
LPCAT1
LTBP1
MAN1C1
MBOAT1
MCF2L
MCM5
MICAL2
MYEOV
MYZAP
NCOR2
NEBL
NECAB2
NEK10
NFATC1
NFIC
NKAIN1
NNT
NOL4L
NOTCH1
NRIP1
NTN1
NUP210
OLFM1
OSGIN1
P4HA2
PBX1
PCGF5
PDZRN3
PGR
PIEZO1
PITPNM2
PLCG1
PLEKHH1
PLOD2
PLXDC2
PLXND1
PMEPA1
POLE
PPP2R2C
PRDM5
PRDM6
PREX1
PRLR
PTER
PUS7
PXDN
PXK
RAD54L
RBBP8NL
RBPMS
RNF223
RNVU1-15
RUNX1
RUNX2
SASH1
SATB2
SEC14L2
SEMA3C
SEMA6A
SERPINA10
SERPINA6
SFMBT2
SFXN2
SIPA1L2
SLC30A1
SMAD3
SNAI1
SNORD101
SNORD19B
SNRPB
SPECC1
SPINK5
SPIRE1
SPRED2
SRCIN1
ST3GAL1
ST3GAL2
ST3GAL4
SVIL
SYT17
SYT7
TBC1D1
THRB
TLCD4
TMCC1
TMCO4
TMEM184A
TMEM229B
TMPRSS13
TNS2
TNS3
TOB1
TOPBP1
TPD52
TPM1
TRAF3
TSPAN5
TTC39A
TTC39B
TTC6
TUBA8
U3
UBE2Q2
UST
VAV2
WNT4
WNT9A
YEATS2-AS1
ZBTB47
ZBTB7C
ZMIZ1
ZNF845
