# Supplementary material for: TRPS1 modulates chromatin accessibility to regulate estrogen receptor alpha (ER) binding and ER target gene expression in luminal breast cancer cells
Source: PLoS Genet. 2024 Feb 20;20(2):e1011159. doi: 10.1371/journal.pgen.1011159 (PMC10906895; doi:10.1371/journal.pgen.1011159)
Supplement: S8 Table — (TXT) [file pgen.1011159.s020.txt]

AAMDC
AASS
ABCA7
ABCC5
ABI2
ACAA1
ACTN1
ACTN4
ACTR1A
ADAM15
ADGRV1
ADIRF-AS1
AFDN
AHDC1
AIDA
AJUBA
ANK3
ANKMY2
ANXA4
ANXA6
ANXA9
APAF1
ARAP1
ARFGEF1
ARFGEF3
ARID4A
ARID5B
ARL15
ARL2-SNX15
ARRB1
ATXN2
B4GALT1
BAIAP2
BANP
BAZ1A
BAZ2A
BBX
BCAS4
BCL2L1
BCL3
BCL9L
BCORL1
BLNK
BNIPL
BRWD3
BTRC
C11orf52
C11orf80
C17orf67
C20orf194
C6orf132
CA12
CA8
CACNB4
CALCOCO2
CAMSAP3
CAPN1
CARD14
CASZ1
CBL
CBX2
CCDC171
CCDC26
CCDC6
CCDC85C
CCNF
CCSER2
CD59
CD82
CDC27
CDC42BPG
CDK13
CDK17
CDK6
CDS2
CENPE
CENPI
CEP170
CEP290
CEP70
CERS2
CGN
CHD6
CHORDC1
CHSY1
CISD3
CLN3
CORO1C
CPD
CPEB2
CPEB3
CPT1A
CRACDL
CREBRF
CSRNP3
CTBP2
CTNNBIP1
CTSB
CTTNBP2NL
CXCL12
CXXC5
CYB5A
CYBA
CYHR1
CYSTM1
CYTH1
DAAM1
DACH1
DAGLA
DBNDD1
DBNDD2
DCDC2
DDIT4
DEGS2
DEPTOR
DIPK2A
DLG3
DMXL2
DNAJB6
DSTN
DTNBP1
DUBR
DYRK3
EFCAB11
EFEMP1
EHD1
ELMO2
EMP2
ENTPD4
EPN3
ESRP1
EVPL
EZR
FAM102A
FAM110C
FAM126A
FAM131A
FAM13B
FAM168A
FAM177A1
FAM185A
FAM20C
FBRS
FBXO43
FCHSD2
FDFT1
FERMT2
FGD4
FGGY-DT
FIGN
FKBP4
FLNB
FLYWCH1
FNBP1L
FRMD4A
FUT10
FXR1
FZD4-DT
GAB2
GALNT7
GATA3
GATA3-AS1
GET1-SH3BGR
GET4
GLUD1
GNAI1
GNAS
GNE
GPR137C
GPRC5C
GRHL1
GSN
HCFC2
HDAC11
HDAC5
HERC3
HERC4
HIPK3
HK1
HOXB3
HOXC13
HOXC4
HOXC6
HOXC9
HSPB2-C11orf52
HSPH1
IGSF3
IGSF9
IL6ST
INTS6
IRF2
ITGA2
ITPKC
ITPR2
KBTBD3
KCTD21
KDM2A
KDM5B
KIAA0232
KIAA1522
KIF14
KIF1B
KIFC2
KLF10
KLF8
KMT2A
KMT2E
KRT15
KRT19
KRT8
LAMA5
LDB1
LIFR
LIMK2
LINC00472
LINC01290
LINC01511
LINC02615
LITAF
LLGL2
LMX1B
LNPEP
LRRC1
LRRFIP1
LRRFIP2
LTBP3
LYST
MANBA
MAP3K3
MAPK8IP3
MAPK9
MARK2
MAST1
MBOAT2
MDGA2
MDM1
MICA
MICB
MIDEAS
MIRLET7BHG
MLLT3
MLPH
MMS22L
MPZL1
MSX2
MTCO1P53
MTFR1
MTM1
MYB
MYBL1
NACC2
NAMPT
NBEA
NBEAL1
NCK2
NCOA3
NDRG3
NEAT1
NECTIN1
NECTIN4
NEK1
NFAT5
NIBAN2
NIPBL
NIT1
NOTCH3
NOVA1
NPEPPS
NRSN2-AS1
NUCB2
NUMB
OLMALINC
OPTN
OSBPL3
OSMR
OVOL1
OVOL2
OXSR1
P3R3URF-PIK3R3
P4HA1
PABPC1L
PAK4
PAM
PBX3
PCDH1
PCMTD1
PCYT2
PDE4DIP
PDGFC
PDZD2
PDZD8
PFKFB4
PGAP1
PGRMC2
PHF12
PHF21A
PHLDB1
PICALM
PIK3CA
PIK3R3
PIKFYVE
PLA2G3
PLD5P1
PLEKHA5
PLEKHA6
PLEKHA8
PLS1
PNPLA3
PNPLA6
POC1B
POLK
PPIP5K2
PPL
PPM1K
PPP1R13B
PPP1R3D
PPP2R5A
PPP4R4
PRKCH
PRR15L
PSME4
PSPC1
PTGFRN
PTP4A2
PTPN12
PTPRF
PWWP3A
RAB11FIP3
RAB20
RAB6A
RAD9A
RAP2A
RAPGEFL1
RARA
RASA1
RC3H1
RCOR3
RFLNA
RGL3
RGS3
RIC1
RIC8B
RIN2
RNF130
RNVU1-25
RREB1
RSU1
RTN4
RUBCN
SAMD12
SAP30L-AS1
SCNN1A
SCRIB
SCRN1
SDC4
SDCBP
SELENOW
SEMA3F
SEPTIN7
SEPTIN9
SETD1B
SETD2
SFXN3
SGCE
SGMS1
SH2D3A
SH3GLB2
SH3YL1
SHOC2
SHROOM3
SIK3
SIX4
SLC11A2
SLC25A27
SLC25A29
SLC25A42
SLC37A1
SLC6A6
SLC7A8
SLC9A2
SLMAP
SMARCA2
SNAI3-AS1
SNX24
SNX30
SOGA1
SORBS1
SORL1
SORT1
SOS2
SOX13
SPATA20
SPDEF
SPOP
SPTBN2
SREBF1
SSBP2
SSBP3
SSH3
ST13
ST8SIA6
ST8SIA6-AS1
STAG3L2
STARD10
STX2
STXBP5
STXBP5L
SUFU
SUN1
SUSD6
SWT1
SYCP2
SYNGAP1
TAB2
TAOK3
TBC1D10A
TBX3
TCF12
TCF7L2
TCP11L2
TDRKH
TEAD1
TFAP2A
TICRR
TJP3
TLE3
TMC6
TMEM131L
TMEM159
TMEM170B
TMEM184B
TMEM79
TMPRSS2
TMTC3
TNK2
TNRC18
TOP1
TP53INP1
TPX2
TRERF1
TRIM47
TRMT1L
TRPC1
TSPAN12
TSPAN15
TTBK2
TTC33
TUBB3
TUBG2
UBE2G1
UBR2
UBXN7
UPK2
USP43
VANGL1
VGLL4
VIPR1
VTCN1
WDFY2
WDR26
WNK1
WWC1
XBP1
XPR1
YPEL2
ZBTB7B
ZC3H14
ZCCHC2
ZCCHC24
ZFC3H1
ZFP36
ZFR
ZFYVE28
ZMAT3
ZNF251
ZNF37A
ZNF385A
ZNFX1
ZNRF1
