# Supplementary material for: TRPS1 modulates chromatin accessibility to regulate estrogen receptor alpha (ER) binding and ER target gene expression in luminal breast cancer cells
Source: PLoS Genet. 2024 Feb 20;20(2):e1011159. doi: 10.1371/journal.pgen.1011159 (PMC10906895; doi:10.1371/journal.pgen.1011159)
Supplement: S9 Table — (TXT) [file pgen.1011159.s021.txt]

ABCC13
AFF3
BFSP2
BFSP2-AS1
BMPER
CCDC170
CLRN1-AS1
COL12A1
CTPS1
CYCS
DDX5
DSCAM
EEF1A1
EIF1
FHL2
FLJ12825
FRS2
FSIP1
GATA4
GNG11
GPR158
GREB1
GRPR
GSTM5
HNRNPA1
HSPB8
ITPR1
KCNH1
LINC02147
LINC02208
LINC02457
LINC02649
LMCD1
LRRC59
MYC
NEK10
NOCT
NPM1
PHACTR1
PHLDA1
PPIA
PRAG1
RASGRP1
RBBP8
RBM3
RERG
RESF1
RMST
RPL22L1
RPL27
RPL38
RPL41
RPLP0
RPS23
RPS24
RUNX1
SKIL
SRSF6
STC2
TMA16
TPD52L1
TPRG1
TRA2B
ZBTB40
ZNF26
