# Supplementary material for: TRPS1 modulates chromatin accessibility to regulate estrogen receptor alpha (ER) binding and ER target gene expression in luminal breast cancer cells
Source: PLoS Genet. 2024 Feb 20;20(2):e1011159. doi: 10.1371/journal.pgen.1011159 (PMC10906895; doi:10.1371/journal.pgen.1011159)
Supplement: S10 Table — (TXT) [file pgen.1011159.s022.txt]

ARAP1
B4GALT1
BAZ1A
BCAS4
BCL3
C16orf74
C6orf132
CA12
CAMSAP3
CASZ1
CBFA2T3
CCND1
CD82
CELSR1
CIPC
CISH
CSK
CXCL12
CXXC5
DEGS2
EHD1
FAM102A
FDFT1
FKBP4
GET4
GSN
HDAC11
HK1
HOXC4
HOXC6
IL6ST
KDM7A
KRT19
LMX1B
LNPEP
MAPK9
MIDEAS
MIR193BHG
MLPH
MYB
MYBL1
NPEPPS
PAK4
POC1B
PPM1K
PTP4A2
RARA
RCOR3
SCNN1A
SEMA3F
SERPINI1
SHOC2
SLC6A6
STARD10
TJP3
TMPRSS2
TOB1
TSPAN15
